# Supplementary material for: Induction of Invasive Basal Phenotype in Triple-Negative Breast Cancers by Long Noncoding RNA BORG
Source: Cancers (Basel). 2024 Sep 23;16(18):3241. doi: 10.3390/cancers16183241 (PMC11430157; doi:10.3390/cancers16183241)
Supplement: Supplementary file 1 [file cancers-16-03241-s001.zip]

Archive with 1 entries (1 files):
- cancers-3092769-supplementary.pdf
